# Supplementary material for: Cranial Neural Crest Specific Deletion of Alpl (TNAP) via P0-Cre Causes Abnormal Chondrocyte Maturation and Deficient Cranial Base Growth
Source: Int J Mol Sci. 2023 Oct 20;24(20):15401. doi: 10.3390/ijms242015401 (PMC10607232; doi:10.3390/ijms242015401)
Supplement: Supplementary file 1 [file ijms-24-15401-s001.zip]

Archive with 1 entries (1 files):
- ijms-2604949-supplementary.pdf
